# Supplementary material for: Application of a risk score model based on tyrosine-related genes in the prognosis and treatment of patients with lung adenocarcinoma
Source: Front Immunol. 2025 Nov 4;16:1667473. doi: 10.3389/fimmu.2025.1667473 (PMC12623329; doi:10.3389/fimmu.2025.1667473)
Supplement: Supplementary Table 1 — Tyrosine-related genes. [file Table1.xlsx]

## Sheet: supplementary table 1
supplementary table 1 Tyrosine-related genes
Number	Genes
1	BUD23
2	ADH1A
3	ADH1B
4	ADH1C
5	ADH4
6	ADH5
7	ADH6
8	ADH7
9	COMT
10	METTL6
11	DBH
12	DCT
13	DDC
14	ALDH3A1
15	FAH
16	ALDH1A3
17	ALDH3B1
18	ALDH3B2
19	NAA80
20	IL4I1
21	GOT1
22	GOT2
23	GSTZ1
24	HGD
25	AOC2
26	AOX1
27	HPD
28	MAOA
29	MAOB
30	MIF
31	HEMK1
32	LCMT1
33	PNMT
34	METTL2B
35	TRMT11
36	TAT
37	TH
38	TPO
39	TYR
40	TYRP1
41	AOC3
42	LCMT2

## Sheet: supplementary table 2
supplementary table 2 Clinical pathological characteristics of LUAD in the TCGA dataset
Clinical pathological characteristics		Number (percent)
Age	<=65	239(47.14%)
	>65	258(50.89%)
	NA	10(1.97%)
Gender	Female	272(53.65%)
	Male	235(46.35%)
Stage	Stage I	272(53.65%)
	Stage II	120(23.67%)
	Stage III	81(15.98%)
	Stage IV	26(5.13%)
	NA	8(1.58%)
T Stage	T1	169(33.33%)
	T2	271(53.45%)
	T3	45(8.88%)
	T4	19(3.75%)
	Tx	3(0.59%)
M Stage	M0	338(66.67%)
	M1	25(4.93%)
	Mx	144(28.4%)
N Stage	N0	327(64.5%)
	N1	95(18.74%)
	N2	71(14%)
	N3	2(0.39%)
	Nx	12(2.37%)

## Sheet: supplementary table 3
supplementary table 3 7 tyrosine-related mRNA by multivariate Cox analysis
ID	Coef
ZFP3	-0.333137
MEAK7	0.611793
NMUR1	-0.640418
GTF3C6	0.590932
MYO6	-0.642311
MAPK1IP1L	0.903229
VAX1	0.460508
